# Supplementary material for: Towards powerful experimental and statistical approaches to study intraindividual variability in labile traits
Source: R Soc Open Sci. 2016 Oct 26;3(10):160352. doi: 10.1098/rsos.160352 (PMC5098975; doi:10.1098/rsos.160352)
Supplement: R code for doubly-hierarchical GLM in Stan [file rsos160352supp1.r]

############################################################################
####### Example DHGLM code in Stan: Analysis of Guppy activity rates #######
####### Author: David J. Mitchell ##########################################
############################################################################

setwd("C:/Users/David/Desktop/IIV analyses/GuppyIIV")             #file directory
data<-read.csv("SupplementaryData.csv", header=T)                 #Import dataset

##Transformations and data setup
data$lnactivity<- log(data$LC+1, exp(1))                          #Ln(Lines Crossed + 1) transformation
data$Burst     <- factor(data$GuppyID:data$Week)                  #create variable 'Burst' as ID*Week

#setup data as a list
data.list =
  list(y     = (data$lnactivity-mean(data$lnactivity)) / sd(data$lnactivity), #Z-transformed activity
       BATCH = data$Batch,
       id    = as.integer(data$GuppyID),                          #must vary as integer from 1 to N_individuals
       BU    = as.integer(data$Burst),                            #must vary as integer from 1 to N_bursts
       MASS  = (data$Weight-mean(data$Weight)) / sd(data$Weight), #Z-transformed
       WEEK  = as.numeric(data$Week) - 2,                         #Centred so week is -1, 0, 1
       AMPM  = as.numeric(data$ampm),                             #AM=0 and PM=1
       TEMP  = (data$Temp-mean(data$Temp)) / sd(data$Temp),       #Z-transformed
       N     = length(data$lnactivity),                           #Total sample size: Number of observations
       N_id  = length(unique(data$GuppyID)),                      #Number of IDs
       N_BU  = length(unique(data$Burst)))                        #Number of Bursts


####################  Run model in Stan  ####################
library(rstan)                                                    #Load RStan package
rstan_options(auto_write = TRUE)                                  #Automatically recode Stan model to C++ code
options(mc.cores = parallel::detectCores())                       #Let Stan automatically detect computer cores and run chains in parallel


#Code for calculating WAIC commented out. For computational reasons, 
#I recommend adding a thinning interval and running model separately for calculating WAIC
sink("Stan_Model.txt")
cat("
data{                                                            //define data, matches data.list list
    int<lower=1> N;
    int<lower=1> N_id;
    int<lower=1> N_BU;
    int BATCH[N];
    int WEEK[N];
    real MASS[N];
    real TEMP[N];
    int AMPM[N];
    real y[N];
    int id[N];
    int BU[N];
    }
parameters{
    vector[2] re_id[N_id];                                       //Pair of vectors. Each individual has a predicted intercept & IIV (ie. BLUPs)
    vector[N_BU] re_b;                                           //Each burst has a predicted intercept (BLUP)
    vector[6] b;                                                 //6 fixed effects in mean model  
    vector[3] g;                                                 //3 fixed effects in resid model  
    vector<lower=0,upper=10>[2] sd_id;                           //St.Devs for across-ID variation for each int and IIV
    real<lower=0,upper=10> sd_b;                                 //Across Burst St.Dev
    corr_matrix[2] id_cor;                                       //Correlation matrix for IDs (2*2 matrix)
    }
model{
    vector[N] muy;                                               //Fitted mean value for each obs
    vector[N] sdy;                                               //Fitted St.Dev value for each obs

//Priors for random effect variances commented out as set in parameters.
    //sd_id ~ uniform(0, 10); 
    //sd_b ~ uniform(0, 10);

//setup random ID effect terms as multivariate normal
    //rep_vector(0,2) = Diagonal St.Devs are centred on 0 and reproduced for each sd_id
    //quad_form_diag(id_cor,sd_id) = sd_id has a correlation, given by id_cor
    re_id ~ multi_normal( rep_vector(0,2) , quad_form_diag(id_cor,sd_id) ); 

//Prior for correlation, normally best to set K to number of dimensions.
    id_cor ~ lkj_corr(2); 

//Burst as univariate
    re_b ~ normal( 0 , sd_b );                                   //Burst BLUPs are centred on 0, with an St.Dev

    b ~ normal(0, 100);                                          //prior for mean fixed effects
    g ~ normal(0, 100);                                          //prior for residual fixed effects
    
//############ Setup of the likelihood model ##########################################################
    for (i in 1:N){
    //Mean level model
    muy[i] <- b[1] + b[2]*BATCH[i] + b[3]*MASS[i] + b[4]*WEEK[i] + b[5]*TEMP[i] + b[6]*AMPM[i] +
    re_id[id[i],1] + re_b[BU[i]];
    
    //Residual level model
    sdy[i] <- exp(g[1] + g[2]*MASS[i] + g[3]*WEEK[i] + re_id[id[i],2]);
    }
    y ~ normal( muy , sdy );                                     //Response is normally distributed with a mean (muy) and St.Dev (sdy)
    }
//END Model ##########################################################################################
generated quantities{                                            //This section will calculate parameters of interest from fitted model at each iteration
    //vector[N] log_lik;
    real R_short;                                                //Create new parameters
    real R_long;    
    real R_int; 
    
    R_short <- (sd_id[1]^2 + sd_b^2) / (sd_id[1]^2 + sd_b^2 + exp(g[1])^2); //ICC for var explained by ID & Burst
    R_long  <- sd_id[1]^2 / (sd_id[1]^2 + sd_b^2 + exp(g[1])^2); //This is equivalent to traditional ICC (the repeatability, R)
    R_int   <- sd_id[1]^2 / (sd_id[1]^2 + sd_b^2);               //Repeatability of the intercept

//Log-likelihood calculation for WAIC
    //Means for each observation (N): log_lik <- normal_log(y, mean, St.Dev)
    //for ( i in 1:N ) {
    //log_lik[i] <- normal_log(y[i], 
    //          b[1] + b[2]*BATCH[i] + b[3]*MASS[i] + b[4]*WEEK[i] + b[5]*TEMP[i] + b[6]*AMPM[i] +
    //re_id[id[i],1] + re_b[BU[i]],                                         //Predicted mean value
    //          exp(g[1] + g[2]*MASS[i] + g[3]*WEEK[i] + re_id[id[i],2]));  //Predicted St.Dev value
    //}
    }
    ",fill = TRUE)
  sink()

model = stan('Stan_Model.txt', data = data.list,
             iter=60000, warmup=10000, chains=3,                 # Posterior = iter-warmup for each of 3 chains, each could be reduced for quicker computation
             #pars=c("log_lik"), thin=5,                         # Extract only log_lik for WAIC calculation, thinning helps posterior computation
             control=list(max_treedepth = 12))                   # Chain specification to aid mixing.

summary(model, pars=list("b", "g", "sd_id", "id_cor", "sd_b", "R_short", "R_long", "R_int"))$summary

#useful convergence diagnostics/visualisations
  stan_dens(model, pars="PARAMETER")
  stan_trace(model, pars="PARAMETER")

#WAIC calculations
  #library(loo)
  #modelLL <- extract_log_lik(model)
  #WAIC <- waic(modelLL)

####################  Run model in JAGS  ####################
library(rjags)

nchain = 3                   # number of markov chains to run
nadapt = 10000               # Adaptive phase
nrun   = 50000               # posterior sample size

## Create the inital values
inituse = vector('list',nchain)
for(i in 1:nchain){
  b      = rnorm(6)          # initial value for the 6 mean fixed effects
  g      = rnorm(3)          # initial value for the 3 residual fixed effects
  sd.id  = rlnorm(1)         # initial value for random effects St.Dev parameters
  sd.sd  = rlnorm(1)         # initial value for random effects St.Dev parameters
  id.cor = runif(1,-1,1)     # initial value for random effect correlation
  sd.b   = rlnorm(1)         # initial value for random effects St.Dev parameters
  inituse[[i]] = list(b=b, g=g , sd.id=sd.id, sd.sd=sd.sd, sd.b=sd.b, id.cor=id.cor)
}                 

sink("JAGS_Model.txt")
cat("
model{
  #### Setup of the likelihood model ####
  for(i in 1:N){
    y[i] ~ dnorm(muy[i],tau[i])
    tau[i] <- 1/(sdy[i]*sdy[i])
    
    ## Mean level model
    muy[i] <- b[1] + b[2]*BATCH[i] + b[3]*MASS[i] + b[4]*WEEK[i] + b[5]*TEMP[i] + b[6]*AMPM[i] +
    re.id[id[i],1] + re.b[BU[i]];
    
    ## Residual level model
    log(sdy[i]) <- g[1] + g[2]*MASS[i] + g[3]*WEEK[i] + re.id[id[i],2]
    }
    
    for(f in 1:6){ 
    b[f] ~ dnorm(0,0.0001)                 #Priors for mean fixed effects
    }
    
    for(f in 1:3){     
    g[f] ~ dnorm(0,0.0001)                             #Priors for residual fixed effects
    }
    
    # Random ID effect
    for(j in 1:N_id){
    beta0[j,1] <- 0                                    # Centre mean random intercept on 0
    beta0[j,2] <- 0                                    # Centre resid random intercept on 0
    re.id[j,1:2] ~ dmnorm(beta0[j,1:2], tau.id[,])     # sample from multivariate normal
    }
    
    sd.id  ~ dunif(0,10)                               # Uniform prior for id mu effect
    sd.sd  ~ dunif(0,10)                               # Uniform prior for id sd effect
    id.cor ~ dunif(-1,1)                               # Uniform prior for correlation, NOTE this can't be specified for larger matrices, switch in inv wishart
    
    # Build the variance-covariance matrix
    S[1,1] <- sd.id*sd.id                              # SD to variance
    S[2,2] <- sd.sd*sd.sd
    
    S[1,2] <- id.cor * sqrt(S[1,1]) * sqrt(S[2,2])     # Covariance = Correlation * sd.id * sd.sd
    S[2,1] <- id.cor * sqrt(S[1,1]) * sqrt(S[2,2])    
    
    tau.id[1:2,1:2] <- inverse( S[,] )   # tau = (Sigma)^-1
    
    # Setup burst effect
    for(k in 1:N_BU){
    re.b[k] ~ dnorm(0, tau.b)                        # Burst BLUPs are normally distributed with a mean 0 and precision tau
    }
    
    sd.b ~ dunif(0,10)                               # Uniform frior for Burst SD
    tau.b <- 1/(sd.b * sd.b)
    }
    ",fill = TRUE)
  sink()

# Run model
model = jags.model('JAGS_Model.txt',
                   data = data.list,inits=inituse,
                   n.chains = nchain, n.adapt = 1000)

output = jags.samples(model,c("b","g", "sd.id","sd.sd","sd.b","id.cor",
                              "re.id","re.b"), n.iter = 10000)

summary(as.mcmc.list(output$b))                      # Summary across the 3 chains
summary(as.mcmc.list(output$g))
summary(as.mcmc.list(output$sd.id))
summary(as.mcmc.list(output$sd.sd))
summary(as.mcmc.list(output$id.cor))

plot(as.mcmc.list(output$b))                         # Convergence visuals
