# Supplementary material for: Towards powerful experimental and statistical approaches to study intraindividual variability in labile traits
Source: R Soc Open Sci. 2016 Oct 26;3(10):160352. doi: 10.1098/rsos.160352 (PMC5098975; doi:10.1098/rsos.160352)
Supplement: JAGS Raw data [file rsos160352supp2.csv]

GuppyID	LC	Temp	Weight	ampm	Week	Batch
S3	36	24.4	0.08	PM	b	1
S3	15	24.5	0.08	AM	a	1
S3	23	24.6	0.08	PM	a	1
S3	20	24.7	0.08	AM	a	1
S3	21	24.7	0.08	PM	a	1
S3	38	24.5	0.08	AM	b	1
S3	22	24.6	0.08	PM	b	1
S3	29	24.1	0.08	AM	b	1
S3	26	24.3	0.08	PM	b	1
S3	30	24.5	0.08	AM	c	1
S3	55	24.3	0.08	AM	b	1
S3	19	24.7	0.08	PM	c	1
S3	127	24.5	0.08	AM	c	1
S3	26	24.6	0.08	PM	c	1
S3	23	24.6	0.08	AM	c	1
S4	17	24.6	0.112	PM	b	1
S4	25	24.7	0.112	AM	a	1
S4	26	24.7	0.112	PM	a	1
S4	13	24.7	0.112	AM	a	1
S4	19	24.8	0.112	PM	a	1
S4	65	24.7	0.112	AM	b	1
S4	6	24.7	0.112	PM	b	1
S4	14	24.3	0.112	AM	b	1
S4	14	24.5	0.112	PM	b	1
S4	7	24.7	0.112	AM	c	1
S4	22	24.5	0.112	AM	b	1
S4	8	24.8	0.112	PM	c	1
S4	32	24.7	0.112	AM	c	1
S4	6	24.8	0.112	PM	c	1
S4	21	24.8	0.112	AM	c	1
S6	34	24.5	0.094	AM	b	1
S6	46	24.6	0.094	AM	a	1
S6	20	24.7	0.094	PM	a	1
S6	22	24.7	0.094	AM	a	1
S6	39	24.8	0.094	PM	a	1
S6	50	24.6	0.094	AM	b	1
S6	51	24.7	0.094	PM	b	1
S6	16	24.3	0.094	AM	b	1
S6	56	24.7	0.094	PM	b	1
S6	21	24.7	0.094	AM	c	1
S6	65	24.8	0.094	PM	c	1
S6	25	24.5	0.094	PM	b	1
S6	12	24.7	0.094	AM	c	1
S6	13	24.9	0.094	PM	c	1
S6	24	24.8	0.094	AM	c	1
S7	2	24.7	0.067	AM	b	1
S7	18	24.7	0.067	AM	a	1
S7	176	24.9	0.067	PM	a	1
S7	149	24.8	0.067	AM	a	1
S7	1	24.9	0.067	PM	a	1
S7	7	24.8	0.067	AM	b	1
S7	5	24.9	0.067	PM	b	1
S7	3	24.5	0.067	AM	b	1
S7	22	24.9	0.067	PM	b	1
S7	5	24.8	0.067	AM	c	1
S7	0	24.9	0.067	PM	c	1
S7	6	24.7	0.067	PM	b	1
S7	5	24.9	0.067	AM	c	1
S7	10	25	0.067	PM	c	1
S7	7	25	0.067	AM	c	1
S12A	19	24.4	0.067	PM	b	1
S12A	11	24.4	0.067	AM	a	1
S12A	8	24.5	0.067	PM	a	1
S12A	14	24.5	0.067	AM	a	1
S12A	51	24.7	0.067	PM	a	1
S12A	45	24.4	0.067	AM	b	1
S12A	27	24.5	0.067	PM	b	1
S12A	25	24	0.067	AM	b	1
S12A	38	24.3	0.067	PM	b	1
S12A	114	24.4	0.067	AM	c	1
S12A	104	24.2	0.067	AM	b	1
S12A	32	24.6	0.067	PM	c	1
S12A	23	24.5	0.067	AM	c	1
S12A	69	24.6	0.067	PM	c	1
S12A	16	24.6	0.067	AM	c	1
S13	16	25.1	0.088	AM	a	1
S13	33	25.2	0.088	PM	a	1
S13	30	25.2	0.088	AM	a	1
S13	53	25.3	0.088	PM	a	1
S13	185	25.1	0.088	AM	b	1
S13	99	25.2	0.088	PM	b	1
S13	122	24.6	0.088	AM	b	1
S13	179	25.1	0.088	PM	b	1
S13	134	25.2	0.088	AM	c	1
S13	188	25	0.088	PM	b	1
S13	129	25	0.088	AM	b	1
S13	141	25.3	0.088	PM	c	1
S13	136	25.1	0.088	AM	c	1
S13	186	24.9	0.088	PM	c	1
S13	131	25.2	0.088	AM	c	1
S14	13	24.5	0.085	AM	b	1
S14	24	24.7	0.085	AM	a	1
S14	101	24.8	0.085	PM	a	1
S14	99	24.7	0.085	AM	a	1
S14	93	24.8	0.085	PM	a	1
S14	6	24.7	0.085	AM	b	1
S14	143	24.8	0.085	PM	b	1
S14	121	24.3	0.085	AM	b	1
S14	163	24.7	0.085	PM	b	1
S14	138	24.8	0.085	AM	c	1
S14	129	24.9	0.085	PM	c	1
S14	12	24.5	0.085	PM	b	1
S14	99	24.8	0.085	AM	c	1
S14	130	24.9	0.085	PM	c	1
S14	129	24.9	0.085	AM	c	1
S17	7	25	0.077	AM	b	1
S17	23	25.1	0.077	AM	a	1
S17	9	25.2	0.077	PM	a	1
S17	28	25.1	0.077	AM	a	1
S17	16	25.3	0.077	PM	a	1
S17	16	25.2	0.077	AM	b	1
S17	6	25.2	0.077	PM	b	1
S17	11	24.8	0.077	AM	b	1
S17	12	25.2	0.077	PM	b	1
S17	8	24.2	0.077	AM	c	1
S17	24	25.3	0.077	PM	c	1
S17	17	25.1	0.077	PM	b	1
S17	0	25.2	0.077	AM	c	1
S17	0	25.3	0.077	PM	c	1
S17	1	25.3	0.077	AM	c	1
S18	13	24.7	0.085	AM	b	1
S18	120	24.8	0.085	AM	a	1
S18	21	24.9	0.085	PM	a	1
S18	12	24.9	0.085	AM	a	1
S18	41	25	0.085	PM	a	1
S18	7	24.9	0.085	AM	b	1
S18	4	24.9	0.085	PM	b	1
S18	9	24.6	0.085	AM	b	1
S18	23	24.9	0.085	PM	b	1
S18	20	24.9	0.085	AM	c	1
S18	18	25	0.085	PM	c	1
S18	7	24.8	0.085	PM	b	1
S18	6	24.9	0.085	AM	c	1
S18	10	25.1	0.085	PM	c	1
S18	8	25	0.085	AM	c	1
S19B	163	24.3	0.068	AM	b	1
S19B	101	24.4	0.068	AM	a	1
S19B	165	24.5	0.068	PM	a	1
S19B	216	24.4	0.068	AM	a	1
S19B	234	24.5	0.068	PM	a	1
S19B	138	24.4	0.068	AM	b	1
S19B	176	24.5	0.068	PM	b	1
S19B	128	24.1	0.068	AM	b	1
S19B	137	24.4	0.068	PM	b	1
S19B	186	24.5	0.068	AM	c	1
S19B	131	24.6	0.068	PM	c	1
S19B	149	24.3	0.068	PM	b	1
S19B	146	24.6	0.068	AM	c	1
S19B	108	25.3	0.068	PM	c	1
S19B	123	24.6	0.068	AM	c	1
S20	26	24.3	0.102	AM	b	1
S20	7	24.4	0.102	AM	a	1
S20	0	24.5	0.102	PM	a	1
S20	5	24.5	0.102	AM	a	1
S20	1	24.6	0.102	PM	a	1
S20	9	24.5	0.102	AM	b	1
S20	12	24.5	0.102	PM	b	1
S20	12	24.1	0.102	AM	b	1
S20	21	24.4	0.102	PM	b	1
S20	13	24.5	0.102	AM	c	1
S20	9	24.6	0.102	PM	c	1
S20	97	24.3	0.102	PM	b	1
S20	15	24.5	0.102	AM	c	1
S20	1	24.7	0.102	PM	c	1
S20	14	24.6	0.102	AM	c	1
S23	28	25.1	0.13	AM	b	1
S23	62	25.2	0.13	PM	b	1
S23	19	25.2	0.13	AM	a	1
S23	26	25.3	0.13	PM	a	1
S23	24	25.2	0.13	AM	a	1
S23	38	25.3	0.13	PM	a	1
S23	38	25.2	0.13	AM	b	1
S23	27	25.2	0.13	PM	b	1
S23	8	24.7	0.13	AM	b	1
S23	44	25.1	0.13	PM	b	1
S23	34	25.3	0.13	AM	c	1
S23	42	25.4	0.13	PM	c	1
S23	26	25.2	0.13	AM	c	1
S23	42	25.3	0.13	PM	c	1
S23	22	25.2	0.13	AM	c	1
S24	21	24.5	0.091	PM	b	1
S24	23	24.6	0.091	AM	a	1
S24	9	24.7	0.091	PM	a	1
S24	12	24.7	0.091	AM	a	1
S24	59	24.8	0.091	PM	a	1
S24	12	24.6	0.091	AM	b	1
S24	174	24.6	0.091	PM	b	1
S24	14	24.2	0.091	AM	b	1
S24	7	24.4	0.091	PM	b	1
S24	165	24.6	0.091	AM	c	1
S24	64	24.7	0.091	PM	c	1
S24	11	24.4	0.091	AM	b	1
S24	8	24.6	0.091	AM	c	1
S24	232	24.7	0.091	PM	c	1
S24	8	24.7	0.091	AM	c	1
S25	46	24.3	0.118	PM	b	1
S25	22	24.4	0.118	AM	a	1
S25	27	24.5	0.118	PM	a	1
S25	13	24.5	0.118	AM	a	1
S25	7	24.6	0.118	PM	a	1
S25	32	24.4	0.118	AM	b	1
S25	18	24.4	0.118	PM	b	1
S25	9	24	0.118	AM	b	1
S25	9	24.2	0.118	PM	b	1
S25	24	24.4	0.118	AM	c	1
S25	126	24.5	0.118	PM	c	1
S25	9	24.2	0.118	AM	b	1
S25	19	24.4	0.118	AM	c	1
S25	36	24.5	0.118	PM	c	1
S25	16	24.5	0.118	AM	c	1
S26	11	24.7	0.077	AM	b	1
S26	239	24.8	0.077	AM	a	1
S26	109	24.9	0.077	PM	a	1
S26	150	24.8	0.077	AM	a	1
S26	151	24.9	0.077	PM	a	1
S26	29	24.8	0.077	AM	b	1
S26	158	24.9	0.077	PM	b	1
S26	32	24.5	0.077	AM	b	1
S26	148	24.9	0.077	PM	b	1
S26	140	24.9	0.077	AM	c	1
S26	105	25	0.077	PM	c	1
S26	9	24.8	0.077	PM	b	1
S26	21	24.9	0.077	AM	c	1
S26	0	25.1	0.077	PM	c	1
S26	22	25	0.077	AM	c	1
S29	22	24.3	0.082	PM	b	1
S29	15	24.4	0.082	AM	a	1
S29	9	24.5	0.082	PM	a	1
S29	8	24.4	0.082	AM	a	1
S29	19	24.6	0.082	PM	a	1
S29	14	24.4	0.082	AM	b	1
S29	19	24.4	0.082	PM	b	1
S29	29	24	0.082	AM	b	1
S29	29	24.2	0.082	PM	b	1
S29	19	24.4	0.082	AM	c	1
S29	13	24.5	0.082	PM	c	1
S29	22	24.2	0.082	AM	b	1
S29	22	24.4	0.082	AM	c	1
S29	31	24.5	0.082	PM	c	1
S29	17	24.5	0.082	AM	c	1
S31	6	24.5	0.083	PM	b	1
S31	4	24.6	0.083	AM	a	1
S31	0	24.7	0.083	PM	a	1
S31	9	24.7	0.083	AM	a	1
S31	3	24.8	0.083	PM	a	1
S31	7	24.6	0.083	AM	b	1
S31	7	24.6	0.083	PM	b	1
S31	2	24.2	0.083	AM	b	1
S31	14	24.4	0.083	PM	b	1
S31	2	24.6	0.083	AM	c	1
S31	18	24.4	0.083	AM	b	1
S31	0	24.7	0.083	PM	c	1
S31	0	24.6	0.083	AM	c	1
S31	13	24.8	0.083	PM	c	1
S31	19	24.7	0.083	AM	c	1
S32	6	24.5	0.085	AM	b	1
S32	21	24.6	0.085	AM	a	1
S32	4	24.8	0.085	PM	a	1
S32	4	24.7	0.085	AM	a	1
S32	6	24.8	0.085	PM	a	1
S32	9	24.7	0.085	AM	b	1
S32	13	24.7	0.085	PM	b	1
S32	2	24.3	0.085	AM	b	1
S32	9	24.7	0.085	PM	b	1
S32	191	24.7	0.085	AM	c	1
S32	82	24.8	0.085	PM	c	1
S32	9	24.5	0.085	PM	b	1
S32	8	24.8	0.085	AM	c	1
S32	14	24.9	0.085	PM	c	1
S32	12	24.9	0.085	AM	c	1
S33	9	24.9	0.089	AM	b	1
S33	18	25	0.089	AM	a	1
S33	128	25	0.089	PM	a	1
S33	16	25	0.089	AM	a	1
S33	19	25.1	0.089	PM	a	1
S33	13	25	0.089	AM	b	1
S33	2	25	0.089	PM	b	1
S33	0	24.5	0.089	AM	b	1
S33	15	25	0.089	PM	b	1
S33	1	25	0.089	AM	c	1
S33	1	24.9	0.089	PM	b	1
S33	9	25.1	0.089	PM	c	1
S33	4	25	0.089	AM	c	1
S33	6	25.1	0.089	PM	c	1
S33	2	25.1	0.089	AM	c	1
S34	1	24.4	0.13	AM	b	1
S34	3	24.6	0.13	AM	a	1
S34	3	24.7	0.13	PM	a	1
S34	10	24.6	0.13	AM	a	1
S34	3	24.7	0.13	PM	a	1
S34	0	24.6	0.13	AM	b	1
S34	2	24.7	0.13	PM	b	1
S34	9	24.3	0.13	AM	b	1
S34	11	24.7	0.13	PM	b	1
S34	9	24.7	0.13	AM	c	1
S34	10	24.7	0.13	PM	c	1
S34	14	24.5	0.13	PM	b	1
S34	4	24.7	0.13	AM	c	1
S34	3	24.8	0.13	PM	c	1
S34	11	24.8	0.13	AM	c	1
S36	22	24.8	0.09	AM	b	1
S36	16	24.9	0.09	AM	a	1
S36	75	25	0.09	PM	a	1
S36	0	25	0.09	AM	a	1
S36	46	25	0.09	PM	a	1
S36	0	24.9	0.09	AM	b	1
S36	1	25	0.09	PM	b	1
S36	33	24.6	0.09	AM	b	1
S36	79	24.9	0.09	PM	b	1
S36	8	25	0.09	AM	c	1
S36	102	25	0.09	PM	c	1
S36	0	24.8	0.09	PM	b	1
S36	36	25	0.09	AM	c	1
S36	121	25.1	0.09	PM	c	1
S36	9	25.1	0.09	AM	c	1
S37	20	24.9	0.078	AM	b	1
S37	11	25.1	0.078	AM	a	1
S37	15	25.1	0.078	PM	a	1
S37	12	25.1	0.078	AM	a	1
S37	136	25.2	0.078	PM	a	1
S37	38	25.2	0.078	AM	b	1
S37	105	25.1	0.078	PM	b	1
S37	6	24.5	0.078	AM	b	1
S37	16	25.1	0.078	PM	b	1
S37	10	25	0.078	AM	c	1
S37	22	25	0.078	PM	b	1
S37	1	25.2	0.078	PM	c	1
S37	16	25	0.078	AM	c	1
S37	9	25.2	0.078	PM	c	1
S37	11	25.1	0.078	AM	c	1
S40	177	24.8	0.102	AM	b	1
S40	175	24.9	0.102	AM	a	1
S40	17	25	0.102	PM	a	1
S40	16	25	0.102	AM	a	1
S40	3	25.1	0.102	PM	a	1
S40	46	25	0.102	AM	b	1
S40	21	25	0.102	PM	b	1
S40	77	24.7	0.102	AM	b	1
S40	18	24.9	0.102	PM	b	1
S40	13	25	0.102	AM	c	1
S40	63	25	0.102	PM	c	1
S40	29	24.8	0.102	PM	b	1
S40	17	25	0.102	AM	c	1
S40	8	25.1	0.102	PM	c	1
S40	17	25.1	0.102	AM	c	1
S41B	13	24.8	0.063	AM	b	1
S41B	0	24.9	0.063	PM	b	1
S41B	6	25	0.063	AM	a	1
S41B	20	25	0.063	PM	a	1
S41B	25	25	0.063	AM	a	1
S41B	15	25.1	0.063	PM	a	1
S41B	7	24.9	0.063	AM	b	1
S41B	0	24.9	0.063	PM	b	1
S41B	5	24.6	0.063	AM	b	1
S41B	18	24.8	0.063	PM	b	1
S41B	12	24.9	0.063	AM	c	1
S41B	10	25	0.063	PM	c	1
S41B	0	24.9	0.063	AM	c	1
S41B	10	25	0.063	PM	c	1
S41B	5	25	0.063	AM	c	1
S42	9	25	0.079	AM	b	1
S42	1	25.1	0.079	AM	a	1
S42	2	25.2	0.079	PM	a	1
S42	15	25.2	0.079	AM	a	1
S42	3	25.3	0.079	PM	a	1
S42	14	25.2	0.079	AM	b	1
S42	12	25.2	0.079	PM	b	1
S42	15	24.8	0.079	AM	b	1
S42	8	25.2	0.079	PM	b	1
S42	7	25.3	0.079	AM	c	1
S42	9	25.3	0.079	PM	c	1
S42	12	25.1	0.079	PM	b	1
S42	7	25.2	0.079	AM	c	1
S42	16	25.4	0.079	PM	c	1
S42	8	25.3	0.079	AM	c	1
S47	15	24.6	0.077	PM	b	1
S47	23	24.7	0.077	AM	a	1
S47	0	24.8	0.077	PM	a	1
S47	10	24.7	0.077	AM	a	1
S47	12	24.8	0.077	PM	a	1
S47	17	24.7	0.077	AM	b	1
S47	10	24.7	0.077	PM	b	1
S47	2	24.3	0.077	AM	b	1
S47	6	24.7	0.077	AM	c	1
S47	5	24.5	0.077	PM	b	1
S47	15	24.5	0.077	AM	b	1
S47	37	24.8	0.077	PM	c	1
S47	15	24.7	0.077	AM	c	1
S47	20	24.8	0.077	PM	c	1
S47	1	24.8	0.077	AM	c	1
S48	39	24.2	0.082	AM	b	1
S48	13	24.4	0.082	AM	a	1
S48	17	24.5	0.082	PM	a	1
S48	15	24.5	0.082	AM	a	1
S48	17	24.6	0.082	PM	a	1
S48	31	24.5	0.082	AM	b	1
S48	32	24.5	0.082	PM	b	1
S48	31	24.1	0.082	AM	b	1
S48	34	24.4	0.082	PM	b	1
S48	20	24.4	0.082	AM	c	1
S48	27	24.5	0.082	PM	c	1
S48	31	24.3	0.082	PM	b	1
S48	104	24.5	0.082	AM	c	1
S48	29	24.6	0.082	PM	c	1
S48	28	24.6	0.082	AM	c	1
S50	118	25.1	0.094	AM	b	1
S50	72	25.2	0.094	AM	a	1
S50	17	25.2	0.094	PM	a	1
S50	4	25.2	0.094	AM	a	1
S50	2	25.3	0.094	PM	a	1
S50	38	25.2	0.094	AM	b	1
S50	26	25.3	0.094	PM	b	1
S50	75	24.7	0.094	AM	b	1
S50	105	25.2	0.094	PM	b	1
S50	125	25.3	0.094	AM	c	1
S50	100	25.2	0.094	PM	c	1
S50	102	25.1	0.094	PM	b	1
S50	119	25.3	0.094	AM	c	1
S50	75	25.4	0.094	PM	c	1
S50	133	25.3	0.094	AM	c	1
S54	69	25	0.064	AM	b	1
S54	0	25.1	0.064	AM	a	1
S54	8	25.1	0.064	PM	a	1
S54	5	25.1	0.064	AM	a	1
S54	4	25.2	0.064	PM	a	1
S54	26	25.1	0.064	AM	b	1
S54	12	25.2	0.064	PM	b	1
S54	164	24.8	0.064	AM	b	1
S54	109	25.1	0.064	PM	b	1
S54	19	25.2	0.064	AM	c	1
S54	43	25.2	0.064	PM	c	1
S54	88	25	0.064	PM	b	1
S54	16	25.2	0.064	AM	c	1
S54	64	25.3	0.064	PM	c	1
S54	36	25.2	0.064	AM	c	1
S55	19	25.1	0.074	AM	b	1
S55	20	25.1	0.074	AM	a	1
S55	0	25.3	0.074	PM	a	1
S55	11	25.2	0.074	AM	a	1
S55	13	25.3	0.074	PM	a	1
S55	19	25.2	0.074	PM	b	1
S55	11	24.8	0.074	AM	b	1
S55	26	25.2	0.074	PM	b	1
S55	9	25.2	0.074	AM	c	1
S55	0	25.3	0.074	PM	c	1
S55	11	25.1	0.074	PM	b	1
S55	18	25.2	0.074	AM	b	1
S55	3	25.2	0.074	AM	c	1
S55	4	25.4	0.074	PM	c	1
S55	6	25.3	0.074	AM	c	1
S56	84	24.3	0.088	AM	b	1
S56	36	24.4	0.088	AM	a	1
S56	21	24.6	0.088	PM	a	1
S56	74	24.5	0.088	AM	a	1
S56	51	24.6	0.088	PM	a	1
S56	95	24.5	0.088	AM	b	1
S56	71	24.5	0.088	PM	b	1
S56	88	24.1	0.088	AM	b	1
S56	60	24.5	0.088	PM	b	1
S56	74	24.5	0.088	AM	c	1
S56	89	24.6	0.088	PM	c	1
S56	73	24.4	0.088	PM	b	1
S56	71	24.5	0.088	AM	c	1
S56	91	24.7	0.088	PM	c	1
S56	33	24.7	0.088	AM	c	1
S59	5	24.8	0.105	PM	b	1
S59	32	24.8	0.105	AM	a	1
S59	4	24.8	0.105	PM	a	1
S59	1	24.8	0.105	AM	a	1
S59	1	25	0.105	PM	a	1
S59	10	24.8	0.105	AM	b	1
S59	3	24.8	0.105	PM	b	1
S59	8	24.4	0.105	AM	b	1
S59	11	24.8	0.105	AM	c	1
S59	1	24.7	0.105	PM	b	1
S59	7	24.7	0.105	AM	b	1
S59	1	24.9	0.105	PM	c	1
S59	4	24.8	0.105	AM	c	1
S59	6	24.9	0.105	PM	c	1
S59	1	24.9	0.105	AM	c	1
S60	19	24.4	0.124	PM	b	1
S60	36	24.5	0.124	AM	a	1
S60	11	24.5	0.124	PM	a	1
S60	21	24.5	0.124	AM	a	1
S60	30	24.7	0.124	PM	a	1
S60	15	24.4	0.124	AM	b	1
S60	61	24.5	0.124	PM	b	1
S60	11	24	0.124	AM	b	1
S60	20	24.3	0.124	PM	b	1
S60	43	24.3	0.124	AM	c	1
S60	27	24.6	0.124	PM	c	1
S60	21	24.2	0.124	AM	b	1
S60	26	24.5	0.124	AM	c	1
S60	22	24.6	0.124	PM	c	1
S60	14	24.6	0.124	AM	c	1
S61	107	24.2	0.073	AM	b	1
S61	61	24.3	0.073	PM	b	1
S61	49	24.3	0.073	AM	a	1
S61	53	24.5	0.073	PM	a	1
S61	35	24.5	0.073	AM	a	1
S61	24	24.5	0.073	PM	a	1
S61	83	24.4	0.073	AM	b	1
S61	62	24.4	0.073	PM	b	1
S61	22	24	0.073	AM	b	1
S61	60	24.2	0.073	PM	b	1
S61	25	24.4	0.073	AM	c	1
S61	10	24.5	0.073	PM	c	1
S61	27	24.4	0.073	AM	c	1
S61	10	24.5	0.073	PM	c	1
S61	165	24.5	0.073	AM	c	1
S62	14	24.3	0.084	AM	b	1
S62	2	24.3	0.084	AM	a	1
S62	29	24.5	0.084	PM	a	1
S62	17	24.5	0.084	AM	a	1
S62	12	24.6	0.084	PM	a	1
S62	7	24.5	0.084	AM	b	1
S62	9	24.5	0.084	PM	b	1
S62	16	24.1	0.084	AM	b	1
S62	10	24.4	0.084	PM	b	1
S62	18	24.5	0.084	AM	c	1
S62	23	24.6	0.084	PM	c	1
S62	7	24.4	0.084	PM	b	1
S62	8	24.5	0.084	AM	c	1
S62	21	24.7	0.084	PM	c	1
S62	19	24.7	0.084	AM	c	1
S68	108	24.4	0.083	PM	b	1
S68	130	24.4	0.083	AM	a	1
S68	136	24.5	0.083	PM	a	1
S68	140	24.5	0.083	AM	a	1
S68	102	24.7	0.083	PM	a	1
S68	155	24.5	0.083	AM	b	1
S68	161	24.5	0.083	PM	b	1
S68	117	24.1	0.083	AM	b	1
S68	31	24.5	0.083	AM	c	1
S68	32	24.3	0.083	PM	b	1
S68	24	24.3	0.083	AM	b	1
S68	68	24.6	0.083	PM	c	1
S68	6	24.5	0.083	AM	c	1
S68	14	24.6	0.083	PM	c	1
S68	11	24.6	0.083	AM	c	1
S69	12	24.8	0.076	PM	b	1
S69	15	24.9	0.076	AM	a	1
S69	26	24.9	0.076	PM	a	1
S69	11	24.9	0.076	AM	a	1
S69	13	25	0.076	PM	a	1
S69	16	24.9	0.076	AM	b	1
S69	9	24.9	0.076	PM	b	1
S69	28	24.5	0.076	AM	b	1
S69	10	24.8	0.076	PM	b	1
S69	19	24.9	0.076	AM	c	1
S69	5	24.8	0.076	AM	b	1
S69	8	25	0.076	PM	c	1
S69	16	24.9	0.076	AM	c	1
S69	11	25	0.076	PM	c	1
S69	20	25	0.076	AM	c	1
S70	30	24.3	0.102	PM	b	1
S70	52	24.4	0.102	AM	a	1
S70	29	24.5	0.102	PM	a	1
S70	22	24.5	0.102	AM	a	1
S70	35	24.6	0.102	PM	a	1
S70	19	24.4	0.102	AM	b	1
S70	21	24.4	0.102	PM	b	1
S70	24	24	0.102	AM	b	1
S70	29	24.2	0.102	PM	b	1
S70	27	24.4	0.102	AM	c	1
S70	24	24.5	0.102	PM	c	1
S70	32	24.1	0.102	AM	b	1
S70	24	24.4	0.102	AM	c	1
S70	19	24.5	0.102	PM	c	1
S70	22	24.5	0.102	AM	c	1
S72	8	24.7	0.096	AM	b	1
S72	27	24.9	0.096	AM	a	1
S72	20	24.9	0.096	PM	a	1
S72	9	24.9	0.096	AM	a	1
S72	0	25	0.096	PM	a	1
S72	17	24.8	0.096	AM	b	1
S72	26	24.9	0.096	PM	b	1
S72	16	24.4	0.096	AM	b	1
S72	31	24.8	0.096	PM	b	1
S72	29	24.8	0.096	AM	c	1
S72	12	24.7	0.096	PM	b	1
S72	0	24.9	0.096	PM	c	1
S72	16	24.8	0.096	AM	c	1
S72	20	24.9	0.096	PM	c	1
S72	1	24.9	0.096	AM	c	1
G6201	7	25.1	0.064	AM	b	1
G6201	0	25.2	0.064	AM	a	1
G6201	0	25.3	0.064	PM	a	1
G6201	2	25.2	0.064	AM	a	1
G6201	3	25.3	0.064	PM	a	1
G6201	18	25.2	0.064	AM	b	1
G6201	11	25.3	0.064	PM	b	1
G6201	17	24.9	0.064	AM	b	1
G6201	18	25.3	0.064	PM	b	1
G6201	13	25.3	0.064	AM	c	1
G6201	12	25.3	0.064	PM	c	1
G6201	11	25.2	0.064	PM	b	1
G6201	5	25.3	0.064	AM	c	1
G6201	12	25.4	0.064	PM	c	1
G6201	9	25.3	0.064	AM	c	1
G6202	6	24.6	0.045	AM	b	1
G6202	13	24.8	0.045	AM	a	1
G6202	0	24.9	0.045	PM	a	1
G6202	11	24.8	0.045	AM	a	1
G6202	0	24.9	0.045	PM	a	1
G6202	32	24.8	0.045	AM	b	1
G6202	19	24.8	0.045	PM	b	1
G6202	9	24.5	0.045	AM	b	1
G6202	22	24.8	0.045	PM	b	1
G6202	17	24.9	0.045	AM	c	1
G6202	12	25	0.045	PM	c	1
G6202	11	24.7	0.045	PM	b	1
G6202	2	24.9	0.045	AM	c	1
G6202	8	25	0.045	PM	c	1
G6202	8	25	0.045	AM	c	1
G6203	15	24.8	0.057	AM	b	1
G6203	1	24.9	0.057	AM	a	1
G6203	2	24.9	0.057	PM	a	1
G6203	10	24.9	0.057	AM	a	1
G6203	30	25	0.057	PM	a	1
G6203	18	24.9	0.057	AM	b	1
G6203	11	24.9	0.057	PM	b	1
G6203	20	24.5	0.057	AM	b	1
G6203	42	25	0.057	PM	b	1
G6203	29	24.9	0.057	AM	c	1
G6203	23	24.7	0.057	PM	b	1
G6203	0	25	0.057	PM	c	1
G6203	11	24.9	0.057	AM	c	1
G6203	24	25	0.057	PM	c	1
G6203	33	24.9	0.057	AM	c	1
G5204	15	24.3	0.084	PM	b	1
G5204	77	24.4	0.084	AM	a	1
G5204	53	24.4	0.084	PM	a	1
G5204	10	24.4	0.084	AM	a	1
G5204	8	24.6	0.084	PM	a	1
G5204	18	24.3	0.084	AM	b	1
G5204	164	24.4	0.084	PM	b	1
G5204	12	24	0.084	AM	b	1
G5204	10	24.2	0.084	PM	b	1
G5204	23	24.4	0.084	AM	c	1
G5204	20	24.5	0.084	PM	c	1
G5204	43	24.1	0.084	AM	b	1
G5204	9	24.4	0.084	AM	c	1
G5204	10	24.5	0.084	PM	c	1
G5204	8	24.5	0.084	AM	c	1
G5205	101	24.9	0.048	AM	b	1
G5205	25	25	0.048	AM	a	1
G5205	1	25.1	0.048	PM	a	1
G5205	0	25.1	0.048	AM	a	1
G5205	9	25.2	0.048	PM	a	1
G5205	21	25.1	0.048	AM	b	1
G5205	52	25.1	0.048	PM	b	1
G5205	10	24.5	0.048	AM	b	1
G5205	65	24.8	0.048	PM	b	1
G5205	74	25.1	0.048	AM	c	1
G5205	69	24.9	0.048	PM	b	1
G5205	63	25.2	0.048	PM	c	1
G5205	13	25	0.048	AM	c	1
G5205	67	24.9	0.048	PM	c	1
G5205	14	24.9	0.048	AM	c	1
G5206	19	24.4	0.065	AM	b	1
G5206	27	24.5	0.065	AM	a	1
G5206	18	24.7	0.065	PM	a	1
G5206	17	24.6	0.065	AM	a	1
G5206	13	24.7	0.065	PM	a	1
G5206	15	24.6	0.065	AM	b	1
G5206	30	24.7	0.065	PM	b	1
G5206	145	24.2	0.065	AM	b	1
G5206	218	24.5	0.065	PM	b	1
G5206	91	24.7	0.065	AM	c	1
G5206	153	24.7	0.065	PM	c	1
G5206	179	24.5	0.065	PM	b	1
G5206	65	24.7	0.065	AM	c	1
G5206	98	24.8	0.065	PM	c	1
G5206	84	24.8	0.065	AM	c	1
G5207	10	24.4	0.053	PM	b	1
G5207	9	24.5	0.053	AM	a	1
G5207	3	24.6	0.053	PM	a	1
G5207	12	24.5	0.053	AM	a	1
G5207	0	24.7	0.053	PM	a	1
G5207	21	24.5	0.053	AM	b	1
G5207	20	24.5	0.053	PM	b	1
G5207	16	24.1	0.053	AM	b	1
G5207	8	24.5	0.053	AM	c	1
G5207	6	24.3	0.053	PM	b	1
G5207	8	24.3	0.053	AM	b	1
G5207	9	24.6	0.053	PM	c	1
G5207	5	24.5	0.053	AM	c	1
G5207	1	24.6	0.053	PM	c	1
G5207	12	24.6	0.053	AM	c	1
G8208	0	24.3	0.063	AM	b	1
G8208	42	24.4	0.063	AM	a	1
G8208	35	24.5	0.063	PM	a	1
G8208	173	24.4	0.063	AM	a	1
G8208	147	24.5	0.063	PM	a	1
G8208	1	24.5	0.063	AM	b	1
G8208	1	24.5	0.063	PM	b	1
G8208	2	24.1	0.063	AM	b	1
G8208	8	24.4	0.063	PM	b	1
G8208	0	24.5	0.063	AM	c	1
G8208	0	24.6	0.063	PM	c	1
G8208	5	24.3	0.063	PM	b	1
G8209	12	24.6	0.079	PM	b	1
G8209	124	24.6	0.079	AM	a	1
G8209	67	24.7	0.079	PM	a	1
G8209	2	24.7	0.079	AM	a	1
G8209	3	24.8	0.079	PM	a	1
G8209	19	24.6	0.079	AM	b	1
G8209	12	24.7	0.079	PM	b	1
G8209	96	24.2	0.079	AM	b	1
G8209	18	24.6	0.079	AM	c	1
G8209	81	24.5	0.079	PM	b	1
G8209	66	24.4	0.079	AM	b	1
G8209	13	24.8	0.079	PM	c	1
G8209	21	24.6	0.079	AM	c	1
G8209	8	24.8	0.079	PM	c	1
G8209	31	24.7	0.079	AM	c	1
G8210	5	25	0.078	PM	b	1
G8210	3	25	0.078	AM	a	1
G8210	1	25	0.078	PM	a	1
G8210	14	25.1	0.078	AM	a	1
G8210	9	25.1	0.078	PM	a	1
G8210	14	25	0.078	AM	b	1
G8210	13	25	0.078	PM	b	1
G8210	14	24.5	0.078	AM	b	1
G8210	7	24.9	0.078	PM	b	1
G8210	11	25.1	0.078	AM	c	1
G8210	9	24.9	0.078	AM	b	1
G8210	11	25.2	0.078	PM	c	1
G8210	13	25.1	0.078	AM	c	1
G8210	8	25.2	0.078	PM	c	1
G8210	10	25.1	0.078	AM	c	1
G8211	157	24.1	0.077	AM	c	1
G8211	201	24.3	0.077	AM	c	1
G8211	176	24.6	0.077	PM	c	1
G8211	7	24.8	0.077	PM	c	1
G8211	14	24.8	0.077	AM	c	1
G8211	12	24.8	0.077	AM	c	1
G8211	16	24.9	0.077	PM	c	1
G8211	136	24.9	0.077	PM	c	1
G8211	0	24.9	0.077	AM	c	1
G8211	0	24.9	0.077	AM	c	1
G8212	12	24.5	0.082	AM	b	1
G8212	329	24.6	0.082	PM	b	1
G8212	0	24.6	0.082	AM	a	1
G8212	1	24.7	0.082	PM	a	1
G8212	0	24.7	0.082	AM	a	1
G8212	0	24.8	0.082	PM	a	1
G8212	37	24.6	0.082	AM	b	1
G8212	7	24.7	0.082	PM	b	1
G8212	156	24.3	0.082	AM	b	1
G8212	253	24.5	0.082	PM	b	1
G8212	62	24.6	0.082	AM	c	1
G8212	270	24.8	0.082	PM	c	1
G8212	224	24.6	0.082	AM	c	1
G8212	77	24.8	0.082	PM	c	1
G8212	211	24.7	0.082	AM	c	1
G5214	18	24.1	0.066	AM	c	1
G5214	7	24.1	0.066	AM	c	1
G5214	1	24.5	0.066	PM	c	1
G5214	6	24.6	0.066	PM	c	1
G5214	33	24.6	0.066	AM	c	1
G5214	40	24.7	0.066	AM	c	1
G5214	2	24.8	0.066	PM	c	1
G5214	18	24.8	0.066	PM	c	1
G5214	12	24.7	0.066	AM	c	1
G5214	9	24.8	0.066	AM	c	1
G704	23	24.6	0.134	AM	a	0
G704	25	24.8	0.134	PM	c	0
G704	11	24.7	0.134	AM	c	0
G704	27	24	0.134	AM	a	0
G704	22	24.3	0.134	PM	a	0
G704	38	25	0.134	AM	b	0
G704	49	25	0.134	PM	b	0
G704	30	24.9	0.134	AM	b	0
G704	13	24.8	0.134	PM	a	0
G704	21	25.1	0.134	PM	b	0
G704	23	25	0.134	AM	b	0
G704	39	25	0.134	PM	b	0
G704	18	24.7	0.134	AM	c	0
G704	17	24.8	0.134	PM	c	0
G704	8	24.6	0.134	AM	c	0
G705	67	25.3	0.058	PM	a	0
G705	66	25.4	0.058	PM	c	0
G705	81	24.9	0.058	AM	a	0
G705	32	25.5	0.058	AM	b	0
G705	169	25.6	0.058	PM	b	0
G705	14	25.5	0.058	AM	b	0
G705	48	25.6	0.058	PM	b	0
G705	14	25.5	0.058	AM	a	0
G705	36	25.5	0.058	PM	a	0
G705	16	25.5	0.058	AM	b	0
G705	17	25.5	0.058	PM	b	0
G705	48	25.4	0.058	AM	c	0
G705	39	25.4	0.058	PM	c	0
G705	26	25.3	0.058	AM	c	0
G705	40	25.3	0.058	AM	c	0
G1008	18	24.7	0.061	AM	a	0
G1008	29	24.8	0.061	PM	c	0
G1008	18	24.7	0.061	AM	c	0
G1008	0	24	0.061	AM	a	0
G1008	14	24.2	0.061	PM	a	0
G1008	13	25	0.061	AM	b	0
G1008	23	25	0.061	PM	b	0
G1008	11	24.9	0.061	AM	b	0
G1008	16	24.7	0.061	PM	a	0
G1008	19	25.1	0.061	PM	b	0
G1008	19	25	0.061	AM	b	0
G1008	17	25	0.061	PM	b	0
G1008	17	24.6	0.061	AM	c	0
G1008	39	24.8	0.061	PM	c	0
G1008	26	24.6	0.061	AM	c	0
G1009	18	24.4	0.059	PM	a	0
G1009	22	24.7	0.059	AM	a	0
G1009	14	24.2	0.059	AM	a	0
G1009	26	24.9	0.059	AM	b	0
G1009	32	24.9	0.059	PM	b	0
G1009	17	24.9	0.059	AM	b	0
G1009	32	24.9	0.059	PM	b	0
G1009	13	24.7	0.059	PM	a	0
G1009	16	24.9	0.059	AM	b	0
G1009	34	24.9	0.059	PM	b	0
G1009	12	24.6	0.059	AM	c	0
G1009	14	24.7	0.059	PM	c	0
G1009	2	24.6	0.059	AM	c	0
G1009	13	24.7	0.059	PM	c	0
G1009	7	24.7	0.059	AM	c	0
G1010	15	24.8	0.057	AM	a	0
G1010	19	25	0.057	PM	c	0
G1010	12	24.8	0.057	AM	c	0
G1010	48	24	0.057	AM	a	0
G1010	86	24.4	0.057	PM	a	0
G1010	5	25.1	0.057	AM	b	0
G1010	24	25.2	0.057	PM	b	0
G1010	17	25.1	0.057	AM	b	0
G1010	9	24.9	0.057	PM	a	0
G1010	19	25.2	0.057	PM	b	0
G1010	21	25.1	0.057	AM	b	0
G1010	13	25.1	0.057	PM	b	0
G1010	4	24.8	0.057	AM	c	0
G1010	53	25	0.057	PM	c	0
G1010	46	24.8	0.057	AM	c	0
G1012	19	24.9	0.082	PM	a	0
G1012	98	25.1	0.082	PM	c	0
G1012	81	24.6	0.082	AM	a	0
G1012	164	25.2	0.082	AM	b	0
G1012	175	25.3	0.082	PM	b	0
G1012	235	25.3	0.082	AM	b	0
G1012	256	25.3	0.082	PM	b	0
G1012	26	25.1	0.082	AM	a	0
G1012	133	25.2	0.082	PM	a	0
G1012	128	25.3	0.082	AM	b	0
G1012	196	25.3	0.082	PM	b	0
G1012	118	25.1	0.082	AM	c	0
G1012	99	25.1	0.082	PM	c	0
G1012	121	25	0.082	AM	c	0
G1012	126	25.1	0.082	AM	c	0
G1013	31	25.1	0.08	PM	a	0
G1013	218	25.3	0.08	PM	c	0
G1013	46	24.7	0.08	AM	a	0
G1013	46	25.4	0.08	AM	b	0
G1013	32	25.5	0.08	PM	b	0
G1013	32	25.4	0.08	AM	b	0
G1013	28	25.4	0.08	AM	a	0
G1013	14	25.4	0.08	PM	a	0
G1013	43	25.5	0.08	PM	b	0
G1013	40	25.5	0.08	PM	b	0
G1013	27	25.3	0.08	AM	c	0
G1013	40	25.3	0.08	PM	c	0
G1013	52	25.3	0.08	AM	c	0
G1013	47	25.3	0.08	AM	c	0
G1014	50	24.8	0.097	PM	a	0
G1014	9	25.2	0.097	AM	a	0
G1014	13	25.4	0.097	PM	c	0
G1014	20	25.2	0.097	AM	c	0
G1014	42	24.3	0.097	AM	a	0
G1014	46	25.4	0.097	AM	b	0
G1014	28	25.5	0.097	PM	b	0
G1014	31	25.3	0.097	AM	b	0
G1014	10	25.4	0.097	PM	a	0
G1014	29	25.5	0.097	PM	b	0
G1014	39	25.4	0.097	AM	b	0
G1014	71	25.4	0.097	PM	b	0
G1014	11	25.2	0.097	AM	c	0
G1014	33	25.3	0.097	PM	c	0
G1014	12	25.1	0.097	AM	c	0
G616	27	24.7	0.084	AM	a	0
G616	21	24.8	0.084	PM	c	0
G616	63	24.7	0.084	AM	c	0
G616	60	23.8	0.084	AM	a	0
G616	24	24.3	0.084	PM	a	0
G616	22	25	0.084	AM	b	0
G616	19	25.1	0.084	PM	b	0
G616	27	25	0.084	AM	b	0
G616	12	24.8	0.084	PM	a	0
G616	7	25.1	0.084	PM	b	0
G616	36	25	0.084	AM	b	0
G616	31	25	0.084	PM	b	0
G616	32	24.7	0.084	AM	c	0
G616	16	24.8	0.084	PM	c	0
G616	26	24.6	0.084	AM	c	0
G617	74	24.6	0.082	PM	a	0
G617	29	24.8	0.082	AM	a	0
G617	95	24.4	0.082	AM	a	0
G617	169	25	0.082	AM	b	0
G617	142	25.1	0.082	PM	b	0
G617	147	25	0.082	AM	b	0
G617	149	25.1	0.082	PM	b	0
G617	3	24.9	0.082	PM	a	0
G617	142	25	0.082	AM	b	0
G617	141	25	0.082	PM	b	0
G617	161	24.7	0.082	AM	c	0
G617	22	24.8	0.082	PM	c	0
G617	59	24.7	0.082	AM	c	0
G617	30	24.8	0.082	PM	c	0
G617	47	24.7	0.082	AM	c	0
G618	105	24.9	0.08	AM	a	0
G618	20	25	0.08	PM	c	0
G618	60	24.9	0.08	AM	c	0
G618	97	24.1	0.08	AM	a	0
G618	19	24.5	0.08	PM	a	0
G618	143	25.2	0.08	AM	b	0
G618	129	25.2	0.08	PM	b	0
G618	104	25.2	0.08	AM	b	0
G618	113	25	0.08	PM	a	0
G618	140	25.2	0.08	PM	b	0
G618	97	25.2	0.08	AM	b	0
G618	112	25.2	0.08	PM	b	0
G618	9	24.9	0.08	AM	c	0
G618	103	25	0.08	PM	c	0
G618	21	24.9	0.08	AM	c	0
G619	13	25	0.072	AM	a	0
G619	9	25.2	0.072	PM	c	0
G619	9	25	0.072	AM	c	0
G619	13	24.3	0.072	AM	a	0
G619	13	24.7	0.072	PM	a	0
G619	12	25.3	0.072	AM	b	0
G619	13	25.3	0.072	PM	b	0
G619	14	25.2	0.072	AM	b	0
G619	1	25.2	0.072	PM	a	0
G619	14	25.3	0.072	PM	b	0
G619	4	25.2	0.072	AM	b	0
G619	23	25.3	0.072	PM	b	0
G619	2	25	0.072	AM	c	0
G619	7	25.1	0.072	PM	c	0
G619	4	24.9	0.072	AM	c	0
G620	67	24.8	0.089	PM	a	0
G620	13	25.1	0.089	AM	a	0
G620	61	24.4	0.089	AM	a	0
G620	238	25.2	0.089	AM	b	0
G620	239	25.3	0.089	PM	b	0
G620	238	25.2	0.089	AM	b	0
G620	241	25.3	0.089	PM	b	0
G620	62	25.1	0.089	PM	a	0
G620	140	25.2	0.089	AM	b	0
G620	179	25.2	0.089	PM	b	0
G620	29	25	0.089	AM	c	0
G620	189	25.1	0.089	PM	c	0
G620	26	25	0.089	AM	c	0
G620	103	25.1	0.089	PM	c	0
G620	37	25	0.089	AM	c	0
G621	13	24.5	0.067	PM	a	0
G621	5	24.7	0.067	AM	a	0
G621	26	24.2	0.067	AM	a	0
G621	94	24.9	0.067	AM	b	0
G621	25	25	0.067	PM	b	0
G621	22	24.9	0.067	AM	b	0
G621	112	25	0.067	PM	b	0
G621	7	24.7	0.067	PM	a	0
G621	108	24.9	0.067	AM	b	0
G621	108	24.9	0.067	PM	b	0
G621	5	24.7	0.067	AM	c	0
G621	20	24.7	0.067	PM	c	0
G621	10	24.6	0.067	AM	c	0
G621	14	24.7	0.067	PM	c	0
G621	11	24.7	0.067	AM	c	0
G622	228	24.8	0.052	PM	a	0
G622	193	25.2	0.052	AM	a	0
G622	41	25.4	0.052	PM	c	0
G622	37	25.2	0.052	AM	c	0
G622	74	24.3	0.052	AM	a	0
G622	83	25.5	0.052	AM	b	0
G622	72	25.6	0.052	PM	b	0
G622	66	25.4	0.052	AM	b	0
G622	228	25.4	0.052	PM	a	0
G622	43	25.5	0.052	PM	b	0
G622	169	25.4	0.052	AM	b	0
G622	43	25.5	0.052	PM	b	0
G622	32	25.3	0.052	AM	c	0
G622	50	25.4	0.052	PM	c	0
G622	34	25.2	0.052	AM	c	0
F223	22	25.1	0.071	PM	a	0
F223	49	25.2	0.071	PM	c	0
F223	30	24.9	0.071	AM	a	0
F223	22	25.4	0.071	AM	b	0
F223	28	25.4	0.071	PM	b	0
F223	20	25.3	0.071	AM	b	0
F223	18	25.4	0.071	PM	b	0
F223	12	25.4	0.071	AM	a	0
F223	10	25.3	0.071	PM	a	0
F223	21	25.4	0.071	AM	b	0
F223	68	25.4	0.071	PM	b	0
F223	14	25.2	0.071	AM	c	0
F223	27	25.3	0.071	PM	c	0
F223	12	25.2	0.071	AM	c	0
F223	12	25.2	0.071	AM	c	0
F225	2	24.7	0.087	PM	a	0
F225	1	24.4	0.087	AM	a	0
F225	19	25.1	0.087	AM	b	0
F225	40	25.2	0.087	PM	b	0
F225	22	25.1	0.087	AM	b	0
F225	50	25.2	0.087	PM	b	0
F225	3	24.9	0.087	AM	a	0
F225	2	25	0.087	PM	a	0
F225	62	25.1	0.087	AM	b	0
F225	20	25.1	0.087	PM	b	0
F225	60	24.8	0.087	AM	c	0
F225	1	24.9	0.087	PM	c	0
F225	34	24.8	0.087	AM	c	0
F225	28	24.9	0.087	PM	c	0
F225	9	24.8	0.087	AM	c	0
F226	1	24.8	0.062	PM	a	0
F226	27	24.5	0.062	AM	a	0
F226	37	25.1	0.062	AM	a	0
F226	29	25.1	0.062	PM	a	0
F227	93	24.6	0.081	AM	a	0
F227	123	24.8	0.081	PM	c	0
F227	127	24.6	0.081	AM	c	0
F227	137	23.9	0.081	AM	a	0
F227	138	24.2	0.081	PM	a	0
F227	126	24.9	0.081	AM	b	0
F227	119	25	0.081	PM	b	0
F227	102	24.9	0.081	AM	b	0
F227	29	24.7	0.081	PM	a	0
F227	186	25	0.081	PM	b	0
F227	42	24.9	0.081	AM	b	0
F227	95	25	0.081	PM	b	0
F227	143	24.6	0.081	AM	c	0
F227	141	24.8	0.081	PM	c	0
F227	166	24.6	0.081	AM	c	0
F228	30	25.3	0.078	AM	a	0
F228	52	25.4	0.078	PM	c	0
F228	20	25.3	0.078	AM	c	0
F228	66	24.4	0.078	AM	a	0
F228	81	24.9	0.078	PM	a	0
F228	42	25.5	0.078	AM	b	0
F228	159	25.5	0.078	PM	b	0
F228	21	25.4	0.078	AM	b	0
F228	35	25.4	0.078	PM	a	0
F228	154	25.5	0.078	PM	b	0
F228	9	25.5	0.078	AM	b	0
F228	33	25.5	0.078	PM	b	0
F228	8	25.2	0.078	AM	c	0
F228	143	25.4	0.078	PM	c	0
F228	21	25.2	0.078	AM	c	0
F229	19	24.5	0.087	PM	a	0
F229	23	25	0.087	AM	a	0
F229	13	25.1	0.087	PM	c	0
F229	15	24.9	0.087	AM	c	0
F229	23	24.2	0.087	AM	a	0
F229	27	25.2	0.087	AM	b	0
F229	28	25.2	0.087	PM	b	0
F229	22	25.3	0.087	AM	b	0
F229	11	25.1	0.087	PM	a	0
F229	28	25.3	0.087	PM	b	0
F229	31	25.2	0.087	AM	b	0
F229	9	25.2	0.087	PM	b	0
F229	2	24.9	0.087	AM	c	0
F229	13	24.9	0.087	PM	c	0
F229	11	24.9	0.087	AM	c	0
F231	91	24.8	0.07	AM	a	0
F231	127	24.9	0.07	PM	c	0
F231	21	24.8	0.07	AM	c	0
F231	123	24.1	0.07	AM	a	0
F231	56	24.4	0.07	PM	a	0
F231	155	25.1	0.07	AM	b	0
F231	137	25.1	0.07	PM	b	0
F231	45	25	0.07	AM	b	0
F231	31	24.9	0.07	PM	a	0
F231	20	25.2	0.07	PM	b	0
F231	103	25.2	0.07	AM	b	0
F231	131	25.1	0.07	PM	b	0
F231	107	24.8	0.07	AM	c	0
F231	37	24.9	0.07	PM	c	0
F231	183	24.7	0.07	AM	c	0
G832	76	25.2	0.079	AM	a	0
G832	44	25.2	0.079	PM	c	0
G832	84	25.2	0.079	AM	c	0
G832	36	24.3	0.079	AM	a	0
G832	26	24.7	0.079	PM	a	0
G832	25	25.3	0.079	AM	b	0
G832	42	25.4	0.079	PM	b	0
G832	30	25.3	0.079	AM	b	0
G832	14	25.2	0.079	PM	a	0
G832	30	25.4	0.079	PM	b	0
G832	31	25.4	0.079	AM	b	0
G832	52	25.4	0.079	PM	b	0
G832	18	25.1	0.079	AM	c	0
G832	32	25.2	0.079	PM	c	0
G832	37	25.1	0.079	AM	c	0
G833	48	24.3	0.046	PM	a	0
G833	27	24.7	0.046	AM	a	0
G833	34	24.9	0.046	PM	c	0
G833	10	24.7	0.046	AM	c	0
G833	28	24	0.046	AM	a	0
G833	37	25	0.046	AM	b	0
G833	153	25.1	0.046	PM	b	0
G833	18	25.2	0.046	AM	b	0
G833	31	24.9	0.046	PM	a	0
G833	23	25.1	0.046	PM	b	0
G833	12	25	0.046	AM	b	0
G833	187	25.1	0.046	PM	b	0
G833	3	24.8	0.046	AM	c	0
G833	13	24.9	0.046	PM	c	0
G833	50	24.7	0.046	AM	c	0
G834	58	24.6	0.068	AM	a	0
G834	20	24.7	0.068	PM	c	0
G834	65	24.6	0.068	AM	c	0
G834	36	24	0.068	AM	a	0
G834	29	24.2	0.068	PM	a	0
G834	28	24.9	0.068	AM	b	0
G834	24	25	0.068	PM	b	0
G834	26	24.9	0.068	AM	b	0
G834	33	24.7	0.068	PM	a	0
G834	29	25	0.068	PM	b	0
G834	34	24.9	0.068	AM	b	0
G834	44	24.9	0.068	PM	b	0
G834	18	24.6	0.068	AM	c	0
G834	21	24.8	0.068	PM	c	0
G834	27	24.6	0.068	AM	c	0
G835	42	24.5	0.055	PM	a	0
G835	40	24.8	0.055	AM	a	0
G835	123	24.3	0.055	AM	a	0
G835	114	25	0.055	AM	b	0
G835	85	25	0.055	PM	b	0
G835	74	25	0.055	AM	b	0
G835	51	25	0.055	PM	b	0
G835	57	24.8	0.055	PM	a	0
G835	99	25	0.055	AM	b	0
G835	93	25	0.055	PM	b	0
G835	27	24.7	0.055	AM	c	0
G835	71	24.8	0.055	PM	c	0
G835	35	24.7	0.055	AM	c	0
G835	8	24.8	0.055	PM	c	0
G835	28	24.7	0.055	AM	c	0
G836	8	24.8	0.065	PM	a	0
G836	243	25.1	0.065	PM	c	0
G836	40	24.4	0.065	AM	a	0
G836	186	25.2	0.065	AM	b	0
G836	196	25.3	0.065	PM	b	0
G836	240	25.2	0.065	AM	b	0
G836	52	25.3	0.065	PM	b	0
G836	11	25.1	0.065	AM	a	0
G836	22	25.1	0.065	PM	a	0
G836	253	25.2	0.065	AM	b	0
G836	40	25.2	0.065	PM	b	0
G836	22	25	0.065	AM	c	0
G836	243	25.1	0.065	PM	c	0
G836	94	25	0.065	AM	c	0
G836	80	25	0.065	AM	c	0
G837	35	25.2	0.075	AM	a	0
G837	137	25.4	0.075	PM	c	0
G837	35	25.3	0.075	AM	c	0
G837	16	24.4	0.075	AM	a	0
G837	9	24.9	0.075	PM	a	0
G837	39	25.5	0.075	AM	b	0
G837	14	25.5	0.075	PM	b	0
G837	145	25.4	0.075	AM	b	0
G837	66	25.4	0.075	PM	a	0
G837	58	25.5	0.075	PM	b	0
G837	88	25.4	0.075	AM	b	0
G837	100	25.5	0.075	PM	b	0
G837	25	25.3	0.075	AM	c	0
G837	46	25.4	0.075	PM	c	0
G837	36	25.2	0.075	AM	c	0
G838	18	25	0.063	PM	a	0
G838	18	25.3	0.063	PM	c	0
G838	19	24.7	0.063	AM	a	0
G838	13	25.4	0.063	AM	b	0
G838	18	25.4	0.063	PM	b	0
G838	10	25.4	0.063	AM	b	0
G838	28	25.5	0.063	PM	b	0
G838	21	25.3	0.063	AM	a	0
G838	41	25.3	0.063	PM	a	0
G838	17	25.4	0.063	AM	b	0
G838	35	25.4	0.063	PM	b	0
G838	15	25.2	0.063	AM	c	0
G838	11	25.3	0.063	PM	c	0
G838	19	25.2	0.063	AM	c	0
G838	144	25.2	0.063	AM	c	0
G839	24	24.3	0.058	PM	a	0
G839	15	24.6	0.058	AM	a	0
G839	20	24	0.058	AM	a	0
G839	28	24.9	0.058	AM	b	0
G839	28	24.9	0.058	PM	b	0
G839	212	24.9	0.058	AM	b	0
G839	140	25	0.058	PM	b	0
G839	14	24.7	0.058	PM	a	0
G839	134	24.9	0.058	AM	b	0
G839	152	24.9	0.058	PM	b	0
G839	13	24.7	0.058	AM	c	0
G839	11	24.7	0.058	PM	c	0
G839	198	24.6	0.058	AM	c	0
G839	74	24.7	0.058	PM	c	0
G839	127	24.7	0.058	AM	c	0
F340	70	25.1	0.084	PM	a	0
F340	84	24.7	0.084	AM	a	0
F340	14	25.4	0.084	AM	a	0
F340	49	25.4	0.084	PM	a	0
F341	18	24.5	0.058	PM	a	0
F341	11	24.8	0.058	AM	a	0
F341	36	24.8	0.058	PM	c	0
F341	18	24.3	0.058	AM	a	0
F341	13	24.9	0.058	AM	b	0
F341	23	25	0.058	PM	b	0
F341	15	25	0.058	AM	b	0
F341	16	25.1	0.058	PM	b	0
F341	11	24.8	0.058	PM	a	0
F341	17	25	0.058	AM	b	0
F341	19	25	0.058	PM	b	0
F341	24	24.7	0.058	AM	c	0
F341	15	24.8	0.058	PM	c	0
F341	24	24.7	0.058	AM	c	0
F341	22	24.7	0.058	AM	c	0
F342	155	24.6	0.081	PM	a	0
F342	121	24.8	0.081	AM	a	0
F342	50	24.4	0.081	AM	a	0
F342	43	25.1	0.081	AM	b	0
F342	221	25.2	0.081	PM	b	0
F342	164	25.1	0.081	AM	b	0
F342	227	25.2	0.081	PM	b	0
F342	62	24.9	0.081	PM	a	0
F342	103	25.1	0.081	AM	b	0
F342	231	25.1	0.081	PM	b	0
F342	0	24.6	0.081	AM	c	0
F342	0	24.9	0.081	PM	c	0
F342	10	24.8	0.081	AM	c	0
F342	0	24.9	0.081	PM	c	0
F342	0	24.9	0.081	AM	c	0
F343	15	24.8	0.082	PM	a	0
F343	37	24.3	0.082	AM	a	0
F344	67	25.1	0.094	AM	a	0
F344	17	25.2	0.094	PM	c	0
F344	16	25.1	0.094	AM	c	0
F344	134	24.3	0.094	AM	a	0
F344	68	24.6	0.094	PM	a	0
F344	26	25.3	0.094	AM	b	0
F344	24	25.3	0.094	PM	b	0
F344	13	25.3	0.094	AM	b	0
F344	114	25.2	0.094	PM	a	0
F344	33	25.4	0.094	PM	b	0
F344	0	25.3	0.094	AM	b	0
F344	20	25.3	0.094	PM	b	0
F344	3	25.1	0.094	AM	c	0
F344	10	25.2	0.094	PM	c	0
F344	238	25	0.094	AM	c	0
F345	28	24.4	0.102	PM	a	0
F345	12	24.7	0.102	AM	a	0
F345	1	24.3	0.102	AM	a	0
F345	7	24.9	0.102	AM	b	0
F345	15	25	0.102	PM	b	0
F345	15	24.9	0.102	AM	b	0
F345	18	25	0.102	PM	b	0
F345	3	24.8	0.102	PM	a	0
F345	11	24.9	0.102	AM	b	0
F345	10	24.9	0.102	PM	b	0
F345	14	24.7	0.102	AM	c	0
F345	18	24.7	0.102	PM	c	0
F345	13	24.6	0.102	AM	c	0
F345	11	24.7	0.102	PM	c	0
F345	11	24.7	0.102	AM	c	0
F346	15	24.9	0.081	PM	a	0
F346	7	25.1	0.081	PM	c	0
F346	8	24.6	0.081	AM	a	0
F346	5	25.2	0.081	AM	b	0
F346	21	25.3	0.081	PM	b	0
F346	15	25.2	0.081	AM	b	0
F346	13	25.3	0.081	PM	b	0
F346	52	25.1	0.081	AM	a	0
F346	21	25.2	0.081	PM	a	0
F346	15	25.4	0.081	AM	b	0
F346	1	25.2	0.081	PM	b	0
F346	5	25	0.081	AM	c	0
F346	1	25.1	0.081	PM	c	0
F346	3	24.9	0.081	AM	c	0
F346	7	25	0.081	AM	c	0
F347	62	25	0.065	AM	a	0
F347	13	25	0.065	PM	c	0
F347	14	24.9	0.065	AM	c	0
F347	20	24.2	0.065	AM	a	0
F347	31	24.5	0.065	PM	a	0
F347	22	25.2	0.065	AM	b	0
F347	30	25.2	0.065	PM	b	0
F347	38	25.1	0.065	AM	b	0
F347	40	25.1	0.065	PM	a	0
F347	25	25.3	0.065	PM	b	0
F347	27	25.2	0.065	AM	b	0
F347	30	25.2	0.065	PM	b	0
F347	17	24.9	0.065	AM	c	0
F347	17	25	0.065	PM	c	0
F347	23	24.9	0.065	AM	c	0
G1248	71	24.6	0.07	PM	a	0
G1248	76	24.8	0.07	AM	a	0
G1248	38	24.4	0.07	AM	a	0
G1248	86	25	0.07	AM	b	0
G1248	83	25.1	0.07	PM	b	0
G1248	72	25	0.07	AM	b	0
G1248	84	25	0.07	PM	b	0
G1248	79	24.9	0.07	PM	a	0
G1248	69	25	0.07	AM	b	0
G1248	66	25	0.07	PM	b	0
G1248	26	24.7	0.07	AM	c	0
G1248	39	24.8	0.07	PM	c	0
G1248	53	24.7	0.07	AM	c	0
G1248	84	24.8	0.07	PM	c	0
G1248	65	24.7	0.07	AM	c	0
G1249	25	25	0.078	PM	a	0
G1249	3	25.3	0.078	AM	a	0
G1249	9	24.7	0.078	AM	a	0
G1249	4	25.3	0.078	AM	b	0
G1249	131	25.4	0.078	PM	b	0
G1249	19	25.3	0.078	AM	b	0
G1249	15	25.4	0.078	PM	b	0
G1249	27	25.3	0.078	PM	a	0
G1249	135	25.3	0.078	AM	b	0
G1249	120	25.4	0.078	PM	b	0
G1249	46	25.2	0.078	AM	c	0
G1249	141	25.2	0.078	PM	c	0
G1249	25	25.2	0.078	AM	c	0
G1249	35	25.3	0.078	PM	c	0
G1249	22	25.2	0.078	AM	c	0
G1250	28	24.8	0.061	PM	a	0
G1250	44	25.2	0.061	AM	a	0
G1250	0	25.3	0.061	PM	c	0
G1250	5	25.2	0.061	AM	c	0
G1250	2	24.4	0.061	AM	a	0
G1250	81	25.4	0.061	AM	b	0
G1250	88	25.4	0.061	PM	b	0
G1250	57	25.4	0.061	AM	b	0
G1250	14	25.3	0.061	PM	a	0
G1250	56	25.4	0.061	PM	b	0
G1250	63	25.4	0.061	AM	b	0
G1250	22	25.4	0.061	PM	b	0
G1250	4	25.2	0.061	AM	c	0
G1250	0	25.3	0.061	PM	c	0
G1250	18	25.1	0.061	AM	c	0
G1251	37	24.7	0.078	PM	a	0
G1251	38	24.4	0.078	AM	a	0
G1251	14	25.1	0.078	AM	b	0
G1251	15	25.2	0.078	PM	b	0
G1251	2	25.1	0.078	AM	b	0
G1251	76	25.2	0.078	PM	b	0
G1251	19	24.9	0.078	AM	a	0
G1251	24	24.9	0.078	PM	a	0
G1251	15	25.1	0.078	AM	b	0
G1251	29	25.1	0.078	PM	b	0
G1251	5	24.8	0.078	AM	c	0
G1251	11	24.9	0.078	PM	c	0
G1251	28	24.8	0.078	AM	c	0
G1251	55	24.9	0.078	PM	c	0
G1251	23	24.8	0.078	AM	c	0
G1252	7	24.8	0.073	PM	a	0
G1252	43	25.1	0.073	PM	c	0
G1252	61	24.5	0.073	AM	a	0
G1252	26	25.2	0.073	AM	b	0
G1252	18	25.3	0.073	PM	b	0
G1252	22	25.2	0.073	AM	b	0
G1252	10	25.3	0.073	PM	b	0
G1252	16	25.1	0.073	AM	a	0
G1252	23	25.1	0.073	PM	a	0
G1252	16	25.2	0.073	AM	b	0
G1252	29	25.3	0.073	PM	b	0
G1252	31	25	0.073	AM	c	0
G1252	14	25.1	0.073	PM	c	0
G1252	9	25	0.073	AM	c	0
G1252	20	25	0.073	AM	c	0
G1160	17	25.4	0.058	PM	c	0
G1160	26	25.3	0.058	AM	c	0
G1160	42	25.5	0.058	AM	b	0
G1160	42	25.6	0.058	PM	b	0
G1160	31	25.4	0.058	AM	b	0
G1160	42	25.6	0.058	PM	b	0
G1160	30	25.4	0.058	AM	b	0
G1160	30	25.5	0.058	PM	b	0
G1160	7	25.3	0.058	AM	c	0
G1160	17	25.4	0.058	PM	c	0
G1160	11	25.2	0.058	AM	c	0
G1161	26	25.1	0.104	PM	c	0
G1161	25	24.9	0.104	AM	c	0
G1161	23	25.2	0.104	AM	b	0
G1161	16	25.3	0.104	PM	b	0
G1161	34	25.1	0.104	AM	b	0
G1161	23	25.3	0.104	PM	b	0
G1161	22	25.2	0.104	AM	b	0
G1161	25	25.2	0.104	PM	b	0
G1161	13	24.9	0.104	AM	c	0
G1161	25	25.1	0.104	PM	c	0
G1161	11	24.9	0.104	AM	c	0
G1162	50	24.7	0.048	PM	c	0
G1162	5	24.6	0.048	AM	c	0
G1162	18	24.9	0.048	AM	b	0
G1162	101	25	0.048	PM	b	0
G1162	75	25	0.048	AM	b	0
G1162	146	25	0.048	PM	b	0
G1162	86	24.9	0.048	AM	b	0
G1162	63	24.9	0.048	PM	b	0
G1162	13	24.6	0.048	AM	c	0
G1162	9	24.7	0.048	PM	c	0
G1162	8	24.6	0.048	AM	c	0
G1163	23	25.1	0.067	PM	c	0
G1163	4	25	0.067	AM	c	0
G1163	48	25.2	0.067	AM	b	0
G1163	30	25.3	0.067	PM	b	0
G1163	38	25.1	0.067	AM	b	0
G1163	24	25.3	0.067	PM	b	0
G1163	23	25.2	0.067	AM	b	0
G1163	15	25.3	0.067	PM	b	0
G1163	14	25	0.067	AM	c	0
G1163	20	25.1	0.067	PM	c	0
G1163	0	24.9	0.067	AM	c	0
EG1164	56	24.9	0.062	AM	b	0
EG1164	35	25	0.062	PM	b	0
EG1164	15	24.9	0.062	AM	b	0
EG1164	30	24.9	0.062	PM	b	0
EG1164	23	24.7	0.062	AM	c	0
EG1164	119	24.7	0.062	PM	c	0
EG1164	20	24.6	0.062	AM	c	0
EG1164	180	24.7	0.062	PM	c	0
EG1164	25	24.7	0.062	AM	c	0
EG1165	44	25.3	0.099	PM	c	0
EG1165	19	25.4	0.099	AM	b	0
EG1165	30	25.5	0.099	PM	b	0
EG1165	20	25.4	0.099	AM	b	0
EG1165	25	25.5	0.099	PM	b	0
EG1165	21	25.4	0.099	AM	b	0
EG1165	17	25.4	0.099	PM	b	0
EG1165	24	25.2	0.099	AM	c	0
EG1165	41	25.3	0.099	PM	c	0
EG1165	17	25.2	0.099	AM	c	0
EG1165	59	25.2	0.099	AM	c	0
EG1166	72	25.1	0.112	PM	c	0
EG1166	13	25.2	0.112	AM	b	0
EG1166	25	25.2	0.112	PM	b	0
EG1166	16	25.2	0.112	AM	b	0
EG1166	13	25.3	0.112	PM	b	0
EG1166	28	25.2	0.112	AM	b	0
EG1166	11	25.2	0.112	PM	b	0
EG1166	29	25	0.112	AM	c	0
EG1166	14	25.1	0.112	PM	c	0
EG1166	16	25	0.112	AM	c	0
EG1166	43	25	0.112	AM	c	0
EG1167	4	24.7	0.068	PM	c	0
EG1167	110	24.9	0.068	AM	b	0
EG1167	18	25	0.068	PM	b	0
EG1167	114	24.9	0.068	AM	b	0
EG1167	57	24.9	0.068	PM	b	0
EG1167	23	24.9	0.068	AM	b	0
EG1167	19	24.9	0.068	PM	b	0
EG1167	109	24.9	0.068	AM	c	0
EG1167	6	24.7	0.068	PM	c	0
EG1167	104	24.6	0.068	AM	c	0
EG1167	6	24.7	0.068	AM	c	0
S1B	28	24.3	0.078	PM	b	1
S1B	19	24.4	0.078	AM	a	1
S1B	44	24.5	0.078	PM	a	1
S1B	16	24.5	0.078	AM	a	1
S1B	24	24.6	0.078	PM	a	1
S1B	47	24.4	0.078	AM	b	1
S1B	30	24.4	0.078	PM	b	1
S1B	40	24	0.078	AM	b	1
S1B	23	24.2	0.078	PM	b	1
S1B	38	24.4	0.078	AM	c	1
S1B	43	24.2	0.078	AM	b	1
S1B	37	24.5	0.078	PM	c	1
S1B	49	24.6	0.078	AM	c	1
S1B	38	24.5	0.078	PM	c	1
S1B	34	24.5	0.078	AM	c	1
